# Supplementary material for: IFN-γ independent markers of Mycobacterium tuberculosis exposure among male South African gold miners
Source: eBioMedicine. 2023 Jun 26;93:104678. doi: 10.1016/j.ebiom.2023.104678 (PMC10320233; doi:10.1016/j.ebiom.2023.104678)
Supplement: S Data File [file mmc5.xls]

## Sheet: all_data
	Patient_ID	group	gender	age	bmi	country	ethnic	workingunderground	YearsWorkedUnderground	liveinminehouse	occupationlevel	CD4_PP1_PFS	CD4_PP2_PFS	CD4_TBLys_PFS	CD4_PP1_IL2_IFNg_TNFa_CD154	CD4_PP1_IL2_TNFa_CD154	CD4_PP1_IFNg_TNFa_CD154	CD4_PP1_IFNg_CD154	CD4_PP1_CD154	CD4_PP2_IFNg_TNFa_CD154	CD4_PP2_IL2_IFNg_TNFa_CD154	CD4_PP2_IL2_TNFa_CD154	CD4_PP2_CD154	CD4_PP2_CD107a	CD4_TBLys_IL2_TNFa_CD154	CD4_TBLys_IL2_IFNg_TNFa_CD154	CD4_TBLys_IL2_IFNg_TNFa	CD4_TBLys_IFNg	CD4_TBLys_IFNg_TNFa	CD4_TBLys_IFNg_CD154	CD4_TBLys_IL4	CD4_TBLys_IFNg_TNFa_CD154	CD4_TBLys_IL2_IFNg_CD154	CD4_TBLys_TNFa_CD154	CD4_TBLys_CD154	CD4_TBLys_IL2_CD154	Total_IgG_PPD	Total_IgG_ESAT6_CFP10	Total_IgG_TbAd	Total_IgG_Hspx	Total_IgG_Ag85	Total_IgG_LAM	IgA1_PPD	IgA1_ESAT6_CFP10	IgA1_TbAd	IgA1_Hspx	IgA1_Ag85	IgA1_LAM	IgA2_PPD
1	890-00107-5	RSTR	Male	57	26.5	South Africa	White/European	Yes	30	No	Artisan (skilled labour)	0.00413411	0.0163849	0.0326259	0.00472992	-0.00655695	0	0	0.0393808	0.0162408	0.0162408	-0.00114	0.258129	0.0162408	0.0197415	0.0219154	-0.00217387	3.53e-05	0.00438308	0.0131492	-0.0545587	0	0.0219154	0.0109754	0.518653	0.02416	85431.8	111365	82491.5	81282	93874.2	173519	12310.5	66343.2	11191.5	10045.2	12585	67162	4988.75
2	890-00112-1	RSTR	Male	40	29.7	South Africa	White/European	Yes	21	No	Artisan (skilled labour)	0.009662	0.00470051	0.0337871	-0.000537923	0.0114457	0.00599179	0.0029959	0.354576	0	-0.00353382	-0.00353	0.0456429	0.0129885	0.0140884	0.0140884	0	0.0176	-0.0106015	0.0352444	0.0210622	0.0234962	0.0293703	0.0457989	1.51127	0.0164286	114640	222318	100273	100844	121418	986268	18102	28659.5	17042.5	14505	16952.2	89837	11732.2
3	890-00125-5	RSTR	Male	40	28.1	Mozambique	Black/African	Yes	21	Yes	Group 3-8(unskilled labour)	0.00432515	0.00488676	0.0273744	8.52835e-05	-0.00167023	0	-0.00175551	0.0510831	0	0.00131602	0.000657	-0.00310455	0.00285118	0.00489615	0.00853401	0	0.00126	0	-0.00175551	0.00293767	0.00188235	0.00941177	0.00288695	0.422743	0.0247243	167889	236348	162216	153800	190634	1.93804e+06	20516.8	29043.2	28910.8	19285	22178.5	30690.2	5775
4	890-00193-0	RSTR	Male	46	23.6	South Africa	Black/African	Yes	22	No	Group 3-8(unskilled labour)	NA	NA	NA	NA	NA	NA	NA	NA	NA	NA	NA	NA	NA	NA	NA	NA	NA	NA	NA	NA	NA	NA	NA	NA	NA	152910	201749	124982	122558	162028	2264048	21009.8	43111	23476.5	19734.8	22850.5	88349.5	4894.75
5	890-00215-5	RSTR	Male	50	27.9	South Africa	White/European	Yes	6	No	Artisan (skilled labour)	NA	NA	NA	NA	NA	NA	NA	NA	NA	NA	NA	NA	NA	NA	NA	NA	NA	NA	NA	NA	NA	NA	NA	NA	NA	70518.8	97771	72361.8	68100	84014	1.15362e+06	12582.8	34396.5	12007.5	10628.8	12728	29601.5	6031.75
6	890-00348-2	RSTR	Male	51	24.2	Mozambique	Black/African	Yes	28	Yes	Group 3-8(unskilled labour)	NA	NA	NA	NA	NA	NA	NA	NA	NA	NA	NA	NA	NA	NA	NA	NA	NA	NA	NA	NA	NA	NA	NA	NA	NA	131295	237218	117482	124270	158379	1.61995e+06	25488.5	32995	29004.8	23587.5	27489.5	27185.8	7095.5
7	890-00369-5	RSTR	Male	47	27.4	South Africa	Black/African	Yes	20	No	Group 3-8(unskilled labour)	0.00225919	0.0141405	NA	-0.00573164	0.0240544	0	-0.00573164	0.0119346	0.0236016	0.00606916	0.0357	0.288619	0	NA	NA	NA	NA	NA	NA	NA	NA	NA	NA	NA	NA	225492	270019	206567	202494	246460	1161098	15498.5	28649	17004.5	13498.8	16668.5	26073.2	5089
8	890-00518-1	RSTR	Male	53	26.9	South Africa	Black/African	Yes	26	No	Group 3-8(unskilled labour)	NA	NA	NA	NA	NA	NA	NA	NA	NA	NA	NA	NA	NA	NA	NA	NA	NA	NA	NA	NA	NA	NA	NA	NA	NA	117347	260782	110974	107090	134984	1.58297e+06	19569.5	30810.8	22074.5	17977.2	19947.8	74229.8	5010.25
9	890-00623-8	RSTR	Male	43	21.9	South Africa	Black/African	Yes	21	No	Group 3-8(unskilled labour)	0.00737742	0.0119622	0.0353517	0.00530997	0.00960017	-0.00224618	-0.00224618	0.273355	0.00298476	0.00784642	0.0198	0.372426	0	0.026177	0.155716	0.00502311	0.00212	0.0251155	0.0379387	-0.0195238	0.0429618	0.0251155	0.0132307	1.65381	0.0222154	162204	221758	147479	142016	190060	1.77719e+06	19838	23612	22774.8	17340.2	19809.8	49710.5	5782
10	890-00683-4	RSTR	Male	36	37	South Africa	White/European	Yes	15	No	Artisan (skilled labour)	0.0141381	0.00965582	0.0488532	0	-0.00240062	0	0.0102867	0.0922279	0	0.0150661	0.00621	0.00505017	0.0150661	0.114257	0.272201	0.0219031	0.0608	0.0291644	0.0972148	0.530178	0.296505	0.0948142	0.0388859	0.328784	0.153143	163774	214840	150465	161960	194486	1325080	17755	25423.5	19789.8	16130	19494.5	35142.5	7842.5
11	890-00835-3	RSTR	Male	58	27	South Africa	Black/African	No	31	No	Group 3-8(unskilled labour)	0.0301086	0.00847005	0.0429444	0.111842	0.0857668	0.0606198	0.0815322	0.204445	0	0.00666494	-1.3e-05	0.0895133	0.0042425	0.0996074	0.276969	0.0249662	0.0117	0.0374493	0.0252266	-0.00154122	0.0811401	0.0270467	0.043173	0.698051	0.0613829	130356	165360	129804	120040	152540	1.12942e+06	16528.5	17691.5	15849	14192.2	16421.5	23074	4141
12	890-00785-7	RSTR	Male	50	27.7	South Africa	White/European	Yes	26	No	Artisan (skilled labour)	0.000136607	0.00846906	0.0294119	0	0	0	-0.00447167	0.000286849	0	0.015612	0	-0.0469914	0.023013	0.0199545	0.0558726	0.0079818	-0.00192	0.0119727	0.00351013	0.00764576	0.0159636	0	0.0119727	0.228732	0.0110112	195539	244953	195118	184706	210482	1.05594e+06	17306	27024.8	27417.5	15207.8	18652.5	24886.5	9453.5
13	890-00923-1	RSTR	Male	52	25.9	South Africa	Black/African	No	29	Yes	Artisan (skilled labour)	0.000509371	0.0102041	0.0490479	0	0.000941859	0	0	0.0136156	0.0463596	0.0618128	0.0202	0.0116743	-0.000381428	0.162252	0.888471	0.118612	0.174	0.0973514	0.200298	-0.0123871	0.208131	0.303244	0.0469972	0.229258	0.078122	118140	166094	108349	111340	129441	360208	13919.2	17270.5	14135	12733.8	14702.5	20972.2	5685.5
14	890-00995-0	RSTR	Male	52	21	South Africa	Black/African	No	15	No	Group 3-8(unskilled labour)	0.0057155	0.0111002	0.0447067	0.00719055	-0.00224277	0.00102722	-0.0010743	0.0371833	0.00112323	0.0112323	0.00395	0.0485888	0.114642	0.035244	0.217071	0.0424704	0.0113	0.048498	0.0108755	0.021971	0.0424704	0.0083871	0.0157234	0.234562	0.0195206	147484	191709	145378	141469	178936	1.60849e+06	16038	18715.8	15474.8	14091	16364.8	43516.8	5519.75
15	890-01004-2	RSTR	Male	40	36.1	Mozambique	Black/African	Yes	18	Yes	Group 3-8(unskilled labour)	0.0134652	0.017784	0.0319317	0.00694555	0.0112823	-0.0014964	0.000191989	0.325114	0.000135213	0.0131881	0.0188	0.325105	0.0868812	0.0331832	0.0773275	-0.00115969	0.00251	0.00366623	0.00950228	-0.0239791	0.0150016	0.00549934	0.00303041	1.18528	0.0261875	125098	161822	121254	118417	146860	1299682	15035	22754.5	23419.8	13567.8	15606	19323	4356.75
16	890-01012-1	RSTR	Male	54	32.2	South Africa	Black/African	Yes	25	Yes	Group 3-8(unskilled labour)	0.0059177	0.0131205	0.0286473	-0.000234028	0.0113183	0	-0.000234028	0.503452	0	0.00123081	0.00164	0.486873	0.109206	0.0353555	0.0568493	-0.00287213	0.000337	0.00320923	-0.00287213	-0.0151563	0.00694435	0.00320923	0.0125537	1.89341	0.0263615	125067	163676	115546	111150	148052	1.36606e+06	20205.5	22730	18954	16933.5	22563.8	52600.5	5612
17	890-01033-4	RSTR	Male	37	29.6	Lesotho	Black/African	Yes	16	Yes	Group 3-8(unskilled labour)	0.00791515	0.0136165	0.0350782	-0.000200072	0.000870472	0.00381185	0.00254123	0.26258	0	0.00190669	0.00846	0.379386	0.0640586	0.0214649	0.0946842	-0.00137065	0.0014	0.00277511	0.0124373	0.00582071	0.00829153	0.0103644	0.00347734	1.54831	0.00769073	97172	127165	100424	95106.5	104585	309437	14445	21395	13667.5	12670.8	15347.8	42532.5	5350.25
18	890-01148-1	RSTR	Male	50	24.5	South Africa	Black/African	Yes	21	No	Group 3-8(unskilled labour)	0.0146596	0.0147593	0.0399831	0.00173932	0.0148445	-0.000132844	0.00160648	0.25713	-0.00200501	0.0260518	0.00548	0.21552	0.097129	0.0367913	0.320173	0.00980256	0.028	0.00843398	0.0567146	-0.298587	0.0317309	0.0772744	0.00811576	1.7981	0.0714508	129306	312540	126650	117512	153910	1.62428e+06	14401	30998.8	13644.5	12711.8	13591.5	19448	4528.5
19	890-01226-8	RSTR	Male	48	29.5	South Africa	Black/African	Yes	28	No	Group 3-8(unskilled labour)	0.00309964	0.0128825	0.0377458	0	0.00169964	0	-0.00513633	0.0930886	0.00478492	0.0191397	0.0202	0.0725742	0.120131	0.0420146	0.0884956	0.0379267	0.0104	0.0316056	-0.00223321	0.00128693	0.0379267	0.0126422	0.0316056	0.534494	0.0420146	114508	205099	138449	110902	136394	486879	15052.5	19575.8	17244	13246.5	16009.5	112060	4825
20	890-01331-5	RSTR	Male	47	39.6	South Africa	White/European	No	29	No	Other	0.00549679	0.0176501	0.0255365	-0.00924186	0.00542109	0	0	0.242336	0	0.0102989	0.00343	0.223586	0.231585	0.0296324	0.0489146	0	0.00363	0.00363478	0	0.0152721	0.00363478	-0.00616124	0.00110831	1.17807	0.0329573	117589	160233	106388	112106	137986	1.15804e+06	14728.8	19342.5	17021.5	19782.8	17610	94563.2	4794
21	890-01332-6	RSTR	Male	38	27.5	Namibia	Coloured	Yes	15	No	Group 3-8(unskilled labour)	0.00580171	0.0153472	0.0302243	0	0.00282363	0	-0.0135233	0.181751	0	0.0110047	0.00283	0.240698	0.0606811	0.00320651	0.0539998	0.00771426	0.00771	0	0.00190527	0.0275574	0.0154285	0.00320651	-0.00130124	1.25775	0.0218415	99232.8	141077	96382	91884.8	119572	1173472	22108.5	26684	23134.8	20832.8	24630.5	90164.2	5273
22	890-01400-2	RSTR	Male	57	21.4	South Africa	Black/African	Yes	9	No	Group 3-8(unskilled labour)	0.00546184	NA	0.0257101	-0.00698178	-0.0277084	0.021164	0	0.116082	NA	NA	NA	NA	NA	0.0350765	0.0265978	0	0.0168	0	0	-0.0320827	0.0503694	0	0.103565	1.15351	0.119025	129554	189966	117546	118007	150194	456874	13846.2	15058.5	13080.5	11656.2	14086.5	38241.5	4967.5
23	890-01630-7	RSTR	Male	53	34.2	Lesotho	Black/African	Yes	28	Yes	Group 3-8(unskilled labour)	NA	NA	NA	NA	NA	NA	NA	NA	NA	NA	NA	NA	NA	NA	NA	NA	NA	NA	NA	NA	NA	NA	NA	NA	NA	169144	202346	177856	170534	192394	470862	17235.5	16771.5	15924.5	15856.5	18701.5	40808.2	4271.75
24	890-01815-2	RSTR	Male	50	22.5	South Africa	Black/African	No	30	Yes	Group 3-8(unskilled labour)	0.00755651	0.0164137	0.0326362	0.0100399	-0.0384668	0.00507278	0.0102512	0.840816	0.00715534	0.0650038	0.0196	0.542039	0.0889468	-0.0125936	0.0702223	0.0201728	0.0132	0.0447655	0.0439014	0.0113331	0.142272	0.00701233	0.0313078	3.55306	0.00854247	219980	272400	200079	205240	238876	1.31025e+06	28025.8	39225	28416.5	26936.2	29104	26127	6713.5
25	890-01820-8	RSTR	Male	51	29.8	South Africa	Black/African	No	26	Yes	Group 3-8(unskilled labour)	NA	NA	NA	NA	NA	NA	NA	NA	NA	NA	NA	NA	NA	NA	NA	NA	NA	NA	NA	NA	NA	NA	NA	NA	NA	200381	276408	193847	187228	219168	840126	20437	24388.5	21020.8	18746	21310	21598.5	6361.5
26	890-01854-5	RSTR	Male	37	36.3	Swaziland	Black/African	Yes	15	Yes	Group 3-8(unskilled labour)	0.00912123	0.0163135	0.0270803	0.00416147	-0.00536732	0.00270592	-0.000429694	0.68947	0.00219831	0.0130386	-0.00825	0.707617	0.0623494	0.019588	0.0451516	-0.00380966	0.00965	-5.8539e-05	0.00339989	-0.0636603	0.0170955	0.00610553	-0.00617228	3.5761	0.0390964	99721.5	128656	103446	92640	113180	523285	17474	14400.8	13136.8	16743.8	16550	114516	5255
27	890-02042-5	RSTR	Male	45	27.9	Swaziland	Black/African	Yes	21	Yes	Artisan (skilled labour)	0.00679383	0.0175486	0.0477533	-0.000966376	-0.0141554	0.00154026	-0.00258862	0.211609	0.0146873	0.0176979	0.00329	0.369529	0.0440619	0.0297868	1.02158	0.097752	0.119	0.227777	0.155939	0.223665	0.549625	0.0501311	0.00695655	2.50849	0.065335	120415	185450	120762	111362	137218	1.06368e+06	16540.5	22084	17897.5	14099.2	16738.8	64062	6416
28	890-02108-8	RSTR	Male	46	36.2	South Africa	White/European	Yes	27	No	Group 3-8(unskilled labour)	NA	NA	NA	NA	NA	NA	NA	NA	NA	NA	NA	NA	NA	NA	NA	NA	NA	NA	NA	NA	NA	NA	NA	NA	NA	158940	242573	185656	155216	193150	716286	18818	26673	23217.2	18167	24151.2	21817	8237.5
29	890-02260-7	RSTR	Male	56	27.9	South Africa	White/European	No	28	No	Other	NA	NA	NA	NA	NA	NA	NA	NA	NA	NA	NA	NA	NA	NA	NA	NA	NA	NA	NA	NA	NA	NA	NA	NA	NA	200141	234981	188520	195987	216466	1288334	17342	23300	15931.5	15530	17746.2	53367.5	8318.5
30	890-02412-6	RSTR	Male	34	24.9	South Africa	White/European	Yes	16	No	Group 3-8(unskilled labour)	NA	NA	NA	NA	NA	NA	NA	NA	NA	NA	NA	NA	NA	NA	NA	NA	NA	NA	NA	NA	NA	NA	NA	NA	NA	95423.5	139533	85362.5	86165	98105.5	480781	8279	9198	6838	6348.75	7770	10309.2	5117
31	890-02644-3	RSTR	Male	50	25.5	South Africa	Black/African	No	28	No	Artisan (skilled labour)	NA	NA	NA	NA	NA	NA	NA	NA	NA	NA	NA	NA	NA	NA	NA	NA	NA	NA	NA	NA	NA	NA	NA	NA	NA	96814.8	137644	93061.5	91690.5	110946	1.73075e+06	17701.2	22943.5	16962.8	15786.2	18727.5	28553.2	7780.5
32	890-02768-0	RSTR	Male	38	24.9	Mozambique	Black/African	Yes	18	Yes	Group 3-8(unskilled labour)	NA	NA	NA	NA	NA	NA	NA	NA	NA	NA	NA	NA	NA	NA	NA	NA	NA	NA	NA	NA	NA	NA	NA	NA	NA	59146.8	87540	58565.5	55278.2	66943.2	564932	12736	18546.5	12126.8	11292.5	12719.8	78366.2	6524
33	890-02798-3	RSTR	Male	52	34.1	South Africa	Black/African	Yes	26	Yes	Artisan (skilled labour)	NA	NA	NA	NA	NA	NA	NA	NA	NA	NA	NA	NA	NA	NA	NA	NA	NA	NA	NA	NA	NA	NA	NA	NA	NA	72008	94161.5	75855.2	62560	79590.5	594413	14176.5	18413.2	19651	12346	13989.5	38680.2	6683
34	890-02981-7	RSTR	Male	39	25.6	Mozambique	Black/African	Yes	21	Yes	Group 3-8(unskilled labour)	NA	NA	NA	NA	NA	NA	NA	NA	NA	NA	NA	NA	NA	NA	NA	NA	NA	NA	NA	NA	NA	NA	NA	NA	NA	131748	172896	134190	124970	143438	585187	9629	13109.8	13370.8	8521	10719	143037	5187.5
35	890-03184-3	RSTR	Male	39	19.8	South Africa	Black/African	Yes	17	No	Group 3-8(unskilled labour)	NA	NA	NA	NA	NA	NA	NA	NA	NA	NA	NA	NA	NA	NA	NA	NA	NA	NA	NA	NA	NA	NA	NA	NA	NA	109268	120902	107928	99151	116110	684594	14840.8	19059.8	13891	13356	15410.5	57884	6750
36	890-03215-8	RSTR	Male	46	34.8	South Africa	Black/African	Yes	25	No	Group 3-8(unskilled labour)	NA	NA	NA	NA	NA	NA	NA	NA	NA	NA	NA	NA	NA	NA	NA	NA	NA	NA	NA	NA	NA	NA	NA	NA	NA	85248.8	121084	93684.2	81205.5	104228	355886	18338.5	22374.5	17755.5	15792.5	19795.2	107771	6795.75
37	890-03296-7	RSTR	Male	59	25.1	Other	White/European	No	38	No	Group 3-8(unskilled labour)	NA	NA	NA	NA	NA	NA	NA	NA	NA	NA	NA	NA	NA	NA	NA	NA	NA	NA	NA	NA	NA	NA	NA	NA	NA	153816	187738	154925	152276	174626	1.04384e+06	10644.2	13660.2	9973	9230.5	10822.2	31548.5	8575.5
38	890-00052-4	LTBI	Male	52	34.2	South Africa	Black/African	No	11	No	Group 3-8(unskilled labour)	NA	NA	NA	NA	NA	NA	NA	NA	NA	NA	NA	NA	NA	NA	NA	NA	NA	NA	NA	NA	NA	NA	NA	NA	NA	143678	202608	144636	139982	170828	1.41578e+06	17971.5	24934.2	45456.2	16751.5	19018.8	33476	5111.75
39	890-00062-5	LTBI	Male	50	26.1	South Africa	Black/African	Yes	30	No	Group 3-8(unskilled labour)	NA	NA	NA	NA	NA	NA	NA	NA	NA	NA	NA	NA	NA	NA	NA	NA	NA	NA	NA	NA	NA	NA	NA	NA	NA	192756	250369	178578	184504	225816	1.45681e+06	26894.2	37313.5	26950.5	25324.5	29436	65083.2	6621
40	890-00065-8	LTBI	Male	45	32	Lesotho	Black/African	Yes	27	Yes	Group 3-8(unskilled labour)	NA	NA	NA	NA	NA	NA	NA	NA	NA	NA	NA	NA	NA	NA	NA	NA	NA	NA	NA	NA	NA	NA	NA	NA	NA	153711	234573	147426	146350	179829	1.14743e+06	13956.5	17311	21880.8	11826.5	14150.2	58513.8	5257
41	890-00200-9	LTBI	Male	41	21.3	South Africa	Black/African	Yes	10	No	Group 3-8(unskilled labour)	NA	NA	NA	NA	NA	NA	NA	NA	NA	NA	NA	NA	NA	NA	NA	NA	NA	NA	NA	NA	NA	NA	NA	NA	NA	191984	251363	178408	189707	212556	705354	15905.5	22330	15259.2	14115.8	17228.8	51047.8	4866
42	890-00347-1	LTBI	Male	60	31.1	South Africa	Black/African	Yes	37	No	Group 3-8(unskilled labour)	NA	NA	NA	NA	NA	NA	NA	NA	NA	NA	NA	NA	NA	NA	NA	NA	NA	NA	NA	NA	NA	NA	NA	NA	NA	103959	147068	111010	104357	131569	2.02618e+06	15074.2	65034.2	17239	13229	16439	30826.2	4521.75
43	890-00403-4	LTBI	Male	50	31.8	South Africa	Black/African	Yes	32	Yes	Group 3-8(unskilled labour)	0.017557	0.0175886	0.0446817	0.182081	0.0376719	0.0565078	0.0188359	0.00912346	0.0605286	0.24884	0.0269	0.0750131	0.0262692	0.165773	0.497318	0.0487567	0.0683	0.156021	0.126767	0.121803	0.234032	0.058508	0.0390054	0.255574	0.00718059	161316	216964	150147	148915	175476	869468	15401.2	17918.2	14044.2	13306.2	15465	35460.2	4284.5
44	890-00421-4	LTBI	Male	51	32.7	Swaziland	Black/African	No	21	Yes	Group 3-8(unskilled labour)	0.0105702	0.0162322	0.0407206	0.0177164	0.00383261	0.00295273	0.00295273	0.735776	0.00599125	0.0119825	0.0287	0.670524	0.0119825	0.00200035	0.0326984	0.0326984	0.14	0.0666687	0.0653969	0.0793874	0.0245238	0.0163492	-0.0199797	0.956095	0.0303398	102458	140613	105607	97147	124378	506540	22800.5	31002.5	23900.2	21555	24492.5	38411.5	4847
45	890-00425-8	LTBI	Male	56	28.6	Mozambique	Black/African	Yes	31	Yes	Group 3-8(unskilled labour)	NA	NA	NA	NA	NA	NA	NA	NA	NA	NA	NA	NA	NA	NA	NA	NA	NA	NA	NA	NA	NA	NA	NA	NA	NA	165701	226182	152302	156390	196589	1347155	19397.5	25982	19389	17403.8	21547.8	67923	4761
46	890-00427-0	LTBI	Male	52	31.7	South Africa	Black/African	Yes	21	Yes	Group 3-8(unskilled labour)	NA	NA	NA	NA	NA	NA	NA	NA	NA	NA	NA	NA	NA	NA	NA	NA	NA	NA	NA	NA	NA	NA	NA	NA	NA	180742	253106	176234	169794	207998	892166	17247.8	22233	16363.2	15252.8	18024	37279.5	6894
47	890-00444-9	LTBI	Male	48	23.6	South Africa	Black/African	Yes	18	Yes	Group 3-8(unskilled labour)	0.0187111	0.0179671	0.0433547	0.228606	0.164535	0.0517233	0.0201847	0.883253	0.0431605	0.125383	0.0841	0.955679	0.00446488	0.402682	0.64131	0.0332053	0.0578	0.0308335	0.111475	0.00277012	0.14468	0.0758977	0.0919753	4.5	0.17354	175706	255954	182831	161246	208488	1.93563e+06	15535.8	26418	24829.5	13845.2	16645	40670.8	6210.5
48	890-00482-1	LTBI	Male	52	33.1	South Africa	Black/African	Yes	27	No	Group 3-8(unskilled labour)	0.0179026	0.0130125	0.0473915	0.0965604	0.0495851	0.0208779	0.00913409	0.0670488	0.0100772	0.0100772	0.0141	0.0609891	0.00749281	0.123981	0.264651	0.0286109	0.0266	0.0453007	0.0572219	0.00398665	0.11206	0.0476849	0.0453007	0.620954	0.054922	252654	311870	239096	252883	285078	521897	22616.5	27373.5	20781	20725.5	24865	91499.8	7206.25
49	890-00513-6	LTBI	Male	50	32.1	Swaziland	Black/African	Yes	29	Yes	Group 3-8(unskilled labour)	NA	NA	NA	NA	NA	NA	NA	NA	NA	NA	NA	NA	NA	NA	NA	NA	NA	NA	NA	NA	NA	NA	NA	NA	NA	168565	250464	159039	154103	185209	568382	20522	28188.2	20472.5	19071	21485	43858	4939.5
50	890-00514-7	LTBI	Male	53	31.3	South Africa	Black/African	Yes	26	No	Group 3-8(unskilled labour)	NA	NA	NA	NA	NA	NA	NA	NA	NA	NA	NA	NA	NA	NA	NA	NA	NA	NA	NA	NA	NA	NA	NA	NA	NA	146310	237557	147953	146219	172433	158100	19312.8	27038.2	19940	17403.2	22904	80894.8	5817.5
51	890-00522-6	LTBI	Male	45	29.8	Lesotho	Black/African	Yes	22	Yes	Artisan (skilled labour)	NA	NA	NA	NA	NA	NA	NA	NA	NA	NA	NA	NA	NA	NA	NA	NA	NA	NA	NA	NA	NA	NA	NA	NA	NA	169582	259691	163468	158315	186402	839616	21204	27020	30953.8	19659	23055.5	107784	49547
52	890-00541-7	LTBI	Male	40	26.6	South Africa	Black/African	No	0	No	Other	NA	NA	NA	NA	NA	NA	NA	NA	NA	NA	NA	NA	NA	NA	NA	NA	NA	NA	NA	NA	NA	NA	NA	NA	NA	135027	183730	122306	120177	157054	1.0446e+06	22023	27714.8	22122.2	20743.2	23055.2	40777.2	5247.75
53	890-00582-2	LTBI	Male	47	31.2	South Africa	Black/African	No	27	No	Group 3-8(unskilled labour)	0.0200949	0.0172277	0.0472161	0.125876	0.0233573	0.0581827	0.0418989	0.312696	0.0183452	0.114492	-0.00197	0.350311	0.195728	0.0543541	0.525273	0.0526933	0.0152	0.0307129	0.0656428	0.443435	0.140615	0.0307129	0.072416	1.00228	0.0165694	137938	247278	130068	134059	158104	986008	34605.2	37525.8	52396.8	44509	50542.8	74914.5	4742
54	890-00592-3	LTBI	Male	49	21.2	South Africa	Black/African	Yes	27	Yes	Group 3-8(unskilled labour)	NA	NA	NA	NA	NA	NA	NA	NA	NA	NA	NA	NA	NA	NA	NA	NA	NA	NA	NA	NA	NA	NA	NA	NA	NA	191490	235899	178567	179557	208946	1.38342e+06	18470.5	21109	16561.8	16062	18001.5	41437.5	4945
55	890-00598-9	LTBI	Male	43	31.7	South Africa	Black/African	No	20	No	Group 3-8(unskilled labour)	0.0184215	0.00956656	0.061734	0.0298301	0.0250514	0.00357877	0.0016485	0.0661279	0.00129927	0.00418498	0.00216	0.0424032	0.0824842	0.440602	2.1483	0.933164	0.276	0.361982	0.127679	0.0394816	0.250027	0.239005	0.0597235	0.728565	0.109326	180758	236674	171846	167092	202130	1.27284e+06	22716.2	26869	22868.5	21310	24683	40263.2	5145.75
56	890-00657-5	LTBI	Male	48	26.8	South Africa	Black/African	Yes	28	No	Other	NA	NA	NA	NA	NA	NA	NA	NA	NA	NA	NA	NA	NA	NA	NA	NA	NA	NA	NA	NA	NA	NA	NA	NA	NA	159060	192958	141316	133398	178705	1.80103e+06	17874	23961.8	16903.5	16112.5	18428.5	98708.2	4561.25
57	890-00709-3	LTBI	Male	46	23.1	South Africa	Black/African	Yes	15	No	Group 3-8(unskilled labour)	NA	NA	NA	NA	NA	NA	NA	NA	NA	NA	NA	NA	NA	NA	NA	NA	NA	NA	NA	NA	NA	NA	NA	NA	NA	175508	227479	172665	163924	192164	2016808	21623	27318.8	21660.5	19993.8	26003.5	49030	5585.5
58	890-00733-0	LTBI	Male	48	41.6	Lesotho	Black/African	Yes	26	Yes	Group 3-8(unskilled labour)	NA	NA	NA	NA	NA	NA	NA	NA	NA	NA	NA	NA	NA	NA	NA	NA	NA	NA	NA	NA	NA	NA	NA	NA	NA	210384	274026	205440	208811	248476	1.1915e+06	19824.8	21842.2	21668	18341.8	20436	28304.2	7672
59	890-00748-6	LTBI	Male	51	29.1	South Africa	Black/African	Yes	29	Yes	Group 3-8(unskilled labour)	NA	NA	NA	NA	NA	NA	NA	NA	NA	NA	NA	NA	NA	NA	NA	NA	NA	NA	NA	NA	NA	NA	NA	NA	NA	179846	358402	175442	182433	221034	928369	24524.8	30028.2	23495	22568	26584	65875.8	8845.5
60	890-00798-1	LTBI	Male	59	28.2	South Africa	Black/African	Yes	30	No	Group 3-8(unskilled labour)	NA	NA	NA	NA	NA	NA	NA	NA	NA	NA	NA	NA	NA	NA	NA	NA	NA	NA	NA	NA	NA	NA	NA	NA	NA	235642	348778	237186	226862	260752	1810838	15017.8	20787.8	18385	13216.2	14922	29340	5620
61	890-00799-2	LTBI	Male	45	24.9	South Africa	Black/African	Yes	17	No	Group 3-8(unskilled labour)	0.0172477	0.0213618	0.0513305	0.0375659	0.0168404	0.00460549	0.00363419	0.274852	0.00540993	0.0249001	0.00637	0.130624	0.0859692	0.187312	0.444298	0.0563128	0.0258	0.0155099	0.0288723	0.0913894	0.0749246	0.0281564	0.0343604	1.01626	0.0656188	147773	202348	167038	142770	172436	1.47773e+06	16582	22978.5	16717.5	14876.2	19085	83473.5	6156.5
62	890-00591-2	LTBI	Male	45	28.2	Lesotho	Black/African	Yes	22	Yes	Group 3-8(unskilled labour)	0.0195237	0.0181452	0.0458567	0.307237	0.129166	0.104704	0.0165016	0.202159	0.0555578	0.223235	0.0672	0.0778863	0.218597	0.113254	1.06168	0.357627	0.18	0.326296	0.149592	0.0446969	0.342203	0.0780865	0.120522	0.885683	0.0599179	180638	227966	165991	171125	226889	1.03067e+06	13681	15765.5	16509.5	11693.5	14107.2	23551	5617
63	890-00614-8	LTBI	Male	46	27.7	South Africa	Black/African	Yes	15	Yes	Group 3-8(unskilled labour)	NA	NA	NA	NA	NA	NA	NA	NA	NA	NA	NA	NA	NA	NA	NA	NA	NA	NA	NA	NA	NA	NA	NA	NA	NA	179274	238670	164085	162754	196226	1213993	11599	16116.2	12230.5	9507.75	11421.2	44226.5	4575.5
64	890-00652-0	LTBI	Male	49	44.1	South Africa	Black/African	No	15	No	Group 3-8(unskilled labour)	NA	NA	NA	NA	NA	NA	NA	NA	NA	NA	NA	NA	NA	NA	NA	NA	NA	NA	NA	NA	NA	NA	NA	NA	NA	126374	177416	127061	122168	147040	1.12338e+06	20503.5	31103	22427.8	18664.8	22031	51151	4877
65	890-00676-6	LTBI	Male	50	26	South Africa	Black/African	No	29	No	Group 3-8(unskilled labour)	0.0268923	0.0185293	0.0462326	0.320337	0.0618891	0.0469684	0.0328011	0.434049	0.018471	0.0752536	0.0133	0.132113	0.171303	0.264184	1.75807	0.148312	0.105	0.0487938	0.178655	0.0227679	0.127391	0.160743	0.0233904	1.01862	0.0598775	133084	189359	121383	120540	152039	1.79599e+06	13776.5	20134.5	15697	12682.5	14365.2	29823	4091.75
66	890-00726-2	LTBI	Male	51	39.6	South Africa	Black/African	No	15	No	Artisan (skilled labour)	NA	NA	NA	NA	NA	NA	NA	NA	NA	NA	NA	NA	NA	NA	NA	NA	NA	NA	NA	NA	NA	NA	NA	NA	NA	189785	281293	183502	173122	213741	621120	19968	30195	18001.8	17730.2	21041.8	77068.5	8224.25
67	890-00730-7	LTBI	Male	47	37	South Africa	Black/African	Yes	27	Yes	Group 3-8(unskilled labour)	NA	NA	NA	NA	NA	NA	NA	NA	NA	NA	NA	NA	NA	NA	NA	NA	NA	NA	NA	NA	NA	NA	NA	NA	NA	193388	235782	178100	179590	223195	1.63003e+06	16041	25564.5	16041.8	14887.5	16922	47683.2	7576.75
68	890-00890-4	LTBI	Male	49	29.3	Lesotho	Black/African	Yes	28	No	Group 3-8(unskilled labour)	0.00744231	0.0120161	0.0350708	0.0368839	0.00566036	0.00752183	0.00137451	-0.114088	0.00669476	0.0369332	0.00833	-0.227759	0.0302181	0.0416255	0.11278	0.00644455	0.00636	0.00483341	0.00796767	-0.0278636	0.00796767	0.0193336	0.00896272	0.441422	0.023639	NA	NA	NA	NA	NA	NA	NA	NA	NA	NA	NA	NA	NA
69	890-00978-1	LTBI	Male	50	31.9	South Africa	Black/African	No	26	Yes	Artisan (skilled labour)	0.0219034	0.0182858	0.0488132	0.227986	0.0570328	0.0347097	0.00786126	0.0653992	0.0200361	0.0845794	0.0156	0.170687	0.0231185	0.134812	0.460834	0.0365733	0.03	0.0103616	0.0534878	0.0516407	0.0633451	0.0786352	0.0348933	0.587419	0.114649	NA	NA	NA	NA	NA	NA	NA	NA	NA	NA	NA	NA	NA
70	890-01030-1	LTBI	Female	45	25.8	South Africa	Black/African	Yes	15	Yes	Group 3-8(unskilled labour)	0.0162453	0.0132572	0.046907	0.0380827	0.00916825	0.0166055	0.00509722	-0.273031	0.0263026	0.0167824	0.00791	-0.0912091	0.0102468	0.0319562	0.197272	0.0202054	0.0324	0.0540234	0.0267981	0.0649196	0.089276	0.0197272	0.00993987	1.13116	0.00520902	NA	NA	NA	NA	NA	NA	NA	NA	NA	NA	NA	NA	NA
71	890-01057-0	LTBI	Male	51	27.8	South Africa	Black/African	Yes	26	No	Group 3-8(unskilled labour)	0.012832	0.0203979	0.0515793	0.233266	0.110811	0.0215002	0.00756129	-0.0242857	0.015403	0.0989953	0.0492	0.00467137	0.00962233	0.336122	0.727215	0.0239112	0.035	0.0122155	0.0385309	0.0371645	0.0726759	0.135638	0.055327	0.480526	0.106171	NA	NA	NA	NA	NA	NA	NA	NA	NA	NA	NA	NA	NA
72	890-01114-4	LTBI	Male	53	30.9	South Africa	Black/African	Yes	25	No	Group 3-8(unskilled labour)	0.017502	0.018814	0.047506	0.0448042	0.0203046	0.00702424	0.00346411	0.541466	0.00819472	0.0506808	0.0189	0.419004	0.00728332	0.226435	0.529872	0.0418553	0.0613	0.0547031	0.104463	0.0606947	0.178937	0.0777692	0.0557854	3.02027	0.0176251	NA	NA	NA	NA	NA	NA	NA	NA	NA	NA	NA	NA	NA
73	890-01152-6	LTBI	Male	53	28.7	South Africa	Black/African	Yes	25	No	Group 3-8(unskilled labour)	0.00688325	0.011129	0.0420165	0.00800076	0.00828048	-0.000845414	-0.00929747	0.268055	0.0140765	0.0723549	0.00924	0.095252	-0.00216175	0.100637	0.475798	0.0256671	0.0176	0.0149245	0.0560918	0.0536199	0.128412	0.0630165	0.013316	3.18086	0.0426656	NA	NA	NA	NA	NA	NA	NA	NA	NA	NA	NA	NA	NA
74	890-01161-6	LTBI	Male	54	31	South Africa	Black/African	No	31	No	Other	0.00702449	0.0110456	0.0451379	0.0134375	0.00621738	-0.00249029	-0.00249029	0.0681072	0.000343697	0.00850196	0.0205	0.0452654	0.00884565	0.116851	0.531321	0.0744526	0.0289	0.0609158	0.0313518	0.0018513	0.099036	0.0144308	0.0575316	1.28542	0.0475704	NA	NA	NA	NA	NA	NA	NA	NA	NA	NA	NA	NA	NA
75	890-01259-4	LTBI	Male	52	34.2	South Africa	Black/African	Yes	29	Yes	Group 3-8(unskilled labour)	0.0151876	0.0170584	0.0446111	0.0197662	0.0196751	0.00878246	0.0010551	0.099544	0.00190507	0.00986713	0.0124	0.110629	0.108912	0.0545332	0.0994908	0.00696934	0.00462	0.00693666	0.0104703	-0.0557918	0.0196865	0.00350101	0.0071654	1.3074	0.0375184	NA	NA	NA	NA	NA	NA	NA	NA	NA	NA	NA	NA	NA
76	890-01278-5	LTBI	Male	47	19.3	South Africa	Black/African	Yes	18	No	Group 3-8(unskilled labour)	0.004727	0.0149399	0.0358143	0.00710933	0.0038617	0.00345232	0.00345232	0.0680504	0.0364817	0.208738	0.0527	0.0459884	0.279481	0.229712	0.371452	0.0607177	0.0132	0.0131588	0.0197381	-0.0408052	0.0592144	0	0.0308272	1.06904	0.0637241	NA	NA	NA	NA	NA	NA	NA	NA	NA	NA	NA	NA	NA
77	890-01316-8	LTBI	Male	43	29.6	South Africa	Black/African	Yes	16	Yes	Group 3-8(unskilled labour)	0.013141	0.018838	0.0480328	0.0480399	0.0221169	0.0036567	0.00539668	0.127387	0.00813397	0.0269851	0.0206	0.129016	0.121215	0.294901	0.700615	0.0748977	0.0328	0.0312057	0.0312057	0.575615	0.216897	0.032769	0.0577218	0.620851	0.071732	NA	NA	NA	NA	NA	NA	NA	NA	NA	NA	NA	NA	NA
78	890-01342-7	LTBI	Male	56	26.9	South Africa	Black/African	No	33	Yes	Other	0.0191432	0.0200552	0.0373616	0.0902062	0.0288781	0.00837605	-0.00218547	0.172494	0.00431118	0.0356755	0.00593	0.0699834	0.086619	0.0328542	0.242333	0.0469362	0.0727	0.0299851	0.0254166	0.0166153	0.0169309	0.0233002	-0.0056166	0.486505	-0.0149274	NA	NA	NA	NA	NA	NA	NA	NA	NA	NA	NA	NA	NA
79	890-01362-9	LTBI	Male	50	27.2	Lesotho	Black/African	Yes	18	Yes	Group 3-8(unskilled labour)	0.0138741	0.0174891	0.0523895	0.00370556	0.0181876	-0.00482067	0.00599295	0.160812	0.0162964	0.0569237	0.00673	0.18246	0.139021	0.102147	0.475173	0.125588	0.0664	0.0762422	0.0549241	0.0503891	0.12781	0.0315745	0.0567691	0.697064	0.0667914	NA	NA	NA	NA	NA	NA	NA	NA	NA	NA	NA	NA	NA
80	890-01514-8	LTBI	Male	50	35.4	Lesotho	Black/African	No	25	Yes	Other	0.012047	0.0128168	0.0506919	0.0610824	0.00418617	0.01377	0.00398467	0.0358595	0.0372452	0.0537272	0.00735	0.0332742	0.0958275	0.0326266	0.798164	0.0949734	0.047	0.0559645	0.0860216	0.0349007	0.161807	0.098175	0.0313418	0.435625	0.0447799	NA	NA	NA	NA	NA	NA	NA	NA	NA	NA	NA	NA	NA
[truncated: 71 more columns]
